# Supplementary material for: Mass spectrometry-based discovery and diagnostic validation of T. cruzi antigens in the urine of congenitally infected Chagas Disease patients
Source: PLoS Negl Trop Dis. 2025 Jun 16;19(6):e0013082. doi: 10.1371/journal.pntd.0013082 (PMC12169537; doi:10.1371/journal.pntd.0013082)
Supplement: S1 Data — (XLSX) [file pntd.0013082.s001.xlsx]

## Sheet: Table A
Mass-Spectrometry Identified Peptides by Sample
Sample	Peptide	Parent Protein
4285	CLESPSQYFGIRDYALSAMTLEDVFLSVVAEA	ABC transporter, putative OS=Trypanosoma cruzi marinkellei OX=85056 GN=MOQ_005840 PE=4 SV=1
4306	TTHQLAIVLQNGNQGSAYVDGR	Trans-sialidase, putative OS=Trypanosoma cruzi (strain CL Brener) OX=353153 GN=Tc00.1047053508873.330 PE=4 SV=1
4306	VSGMAEDVIR	Uncharacterized protein OS=Trypanosoma cruzi (strain CL Brener) OX=353153 GN=Tc00.1047053508501.310 PE=4 SV=1
4306	VMIFCGTGGGAQAAVEEPSSDPK	Putative trans-sialidase, Group VI OS=Trypanosoma cruzi OX=5693 GN=C3747_27g383 PE=4 SV=1
4306	QDTKPPQLAR	Uncharacterized protein OS=Trypanosoma cruzi Dm28c OX=1416333 GN=TCDM_01521 PE=4 SV=1
4306	VVHNTIVEGCMHEGVALSSDPNGHR	Uncharacterized protein OS=Trypanosoma cruzi Dm28c OX=1416333 GN=TCDM_02627 PE=4 SV=1
4306	VIGLGVTSDPR	Casein kinase, putative OS=Trypanosoma cruzi marinkellei OX=85056 GN=MOQ_006315 PE=4 SV=1
4306	EMLYGVALLSAALQQAEK	Uncharacterized protein OS=Trypanosoma cruzi marinkellei OX=85056 GN=MOQ_006439 PE=4 SV=1
4306	SNDADGNTLCLVFFSAAECVR	Dual-specificity protein phosphatase, putative (Fragment) OS=Trypanosoma cruzi (strain CL Brener) OX=353153 GN=Tc00.1047053509779.60 PE=4 SV=1
4306	AVGLCGCVLVAR	Uncharacterized protein OS=Trypanosoma cruzi (strain CL Brener) OX=353153 GN=Tc00.1047053507981.61 PE=4 SV=1
4306	LSDVLDKR	SEC7 domain-containing protein OS=Trypanosoma cruzi (strain CL Brener) OX=353153 GN=Tc00.1047053506559.440 PE=4 SV=1
4306	QGETTGSEPPTLINAFYPGD	PUB domain-containing protein OS=Trypanosoma cruzi OX=5693 GN=C3747_16g185 PE=4 SV=1
4306	FGDGALVVR	Uncharacterized protein (Fragment) OS=Trypanosoma cruzi marinkellei OX=85056 GN=MOQ_002573 PE=4 SV=1
4306	GKPASQmSDEDLATEKR	Uncharacterized protein OS=Trypanosoma cruzi marinkellei OX=85056 GN=MOQ_003820 PE=3 SV=1
4306	EVVFEAEPQAATR	DUF4042 domain-containing protein OS=Trypanosoma cruzi (strain CL Brener) OX=353153 GN=Tc00.1047053506457.130 PE=4 SV=1
4306	SSAAPQFVGK	Spindle assembly abnormal protein 6 OS=Trypanosoma cruzi OX=5693 GN=C4B63_396g16 PE=4 SV=1
4306	mPALcANVAFGAVTLFTALQR	Putative choline/carnitine O-acyltransferase OS=Trypanosoma cruzi OX=5693 GN=C3747_211g70 PE=3 SV=1
4306	RGAIDAIIK	Protein kinase, putative OS=Trypanosoma cruzi (strain CL Brener) OX=353153 GN=Tc00.1047053503715.40 PE=4 SV=1
4306	VLFGDcEDLFLLFFHVQK	Uncharacterized protein OS=Trypanosoma cruzi Dm28c OX=1416333 GN=TCDM_05158 PE=4 SV=1
4306	mFTQmNYSELNALLK	Exocyst complex component Sec10 OS=Trypanosoma cruzi Dm28c OX=1416333 GN=TCDM_08957 PE=3 SV=1
4306	mKPDTTADYGTEPTR	Cystinosin, putative OS=Trypanosoma cruzi marinkellei OX=85056 GN=MOQ_000619 PE=4 SV=1
4337	STNASHVSVILR	Uncharacterized protein OS=Trypanosoma cruzi Dm28c OX=1416333 GN=TCDM_12211 PE=4 SV=1
4337	QLAITEFCDVMYGQR	Uncharacterized protein OS=Trypanosoma cruzi Dm28c OX=1416333 GN=TCDM_01787 PE=4 SV=1
4337	NGSCIQNLAESEGNEPV	Uncharacterized protein OS=Trypanosoma cruzi OX=5693 GN=C4B63_4g129 PE=4 SV=1
4337	AVYVNSAR	Putative trans-sialidase, Group II OS=Trypanosoma cruzi OX=5693 GN=C3747_88g66 PE=4 SV=1
4337	AAWmTARIFNEGGWYHAER	Putative Divergent AAA domain containing protein OS=Trypanosoma cruzi OX=5693 GN=C3747_9g371 PE=4 SV=1
4337	DAAADESTGVHGPNEMPPSPEGFGDMGGQNSGWGPcR	Citrate transporter OS=Trypanosoma cruzi Dm28c OX=1416333 GN=TCDM_07725 PE=4 SV=1
4377	ESASYLPK	DNA-directed RNA polymerase subunit OS=Trypanosoma cruzi OX=5693 GN=C4B63_255g16 PE=3 SV=1
4377	THHCYEGVTFSGVGAVLTFFLN	Dispersed gene family protein 1 (DGF-1) OS=Trypanosoma cruzi OX=5693 GN=C3747_460g3 PE=4 SV=1
4533.1	SDTDARFIVLIVR	Uncharacterized protein OS=Trypanosoma cruzi OX=5693 GN=C3747_89g167 PE=4 SV=1
4533.1	LNALAEEGENPYK	Uncharacterized protein OS=Trypanosoma cruzi OX=5693 GN=C3747_193g70 PE=4 SV=1
4533.1	HDEMILAYASNPAEDADIHEK	Exonuclease domain-containing protein OS=Trypanosoma cruzi OX=5693 GN=C4B63_21g259 PE=4 SV=1
4533.1	CSMIIYSADNGSTWSLSK	Putative trans-sialidase, Group II OS=Trypanosoma cruzi OX=5693 GN=C3747_134g31 PE=4 SV=1
4533.1	CYEAIDVDEEEGEAGE	Uncharacterized protein OS=Trypanosoma cruzi marinkellei OX=85056 GN=MOQ_003144 PE=4 SV=1
4533.1	DVSDAKTFPEILVDMLSH	Uncharacterized protein OS=Trypanosoma cruzi OX=5693 GN=C3747_344g38 PE=4 SV=1
4533.1	FVGGAEAAVSSGVVMR	Dispersed gene family protein 1 (DGF-1), putative (Fragment) OS=Trypanosoma cruzi marinkellei OX=85056 GN=MOQ_008375 PE=4 SV=1
4533.1	EEPEEEVDEEEEAEDDEGDAAK	Flagellar radial spoke component, putative OS=Trypanosoma cruzi (strain CL Brener) OX=353153 GN=Tc00.1047053504089.50 PE=4 SV=1
4533.1	FIMFFCGCAVLLGLNCR	Uncharacterized protein OS=Trypanosoma cruzi Dm28c OX=1416333 GN=TCDM_10760 PE=4 SV=1
4533.1	DSEWQSLLALR	Uncharacterized protein OS=Trypanosoma cruzi (strain CL Brener) OX=353153 GN=Tc00.1047053506681.30 PE=4 SV=1
4533.1	HFASTSGWGMIAVSFPK	Putative retrotransposon hot spot protein (RHS) OS=Trypanosoma cruzi OX=5693 GN=C3747_482g12 PE=4 SV=1
4533.1	TFTSALPEYFPK	Uncharacterized protein OS=Trypanosoma cruzi OX=5693 GN=C4B63_19g42 PE=4 SV=1
4533.1	TFTSALPEYFPK	Uncharacterized protein OS=Trypanosoma cruzi OX=5693 GN=C4B63_19g42 PE=4 SV=1
4533.1	DENSGFNGIASQIITMDK	Trans-sialidase, putative OS=Trypanosoma cruzi (strain CL Brener) OX=353153 GN=Tc00.1047053506245.60 PE=4 SV=1
4533.1	VLLSDVLNK	Uncharacterized protein OS=Trypanosoma cruzi Dm28c OX=1416333 GN=TCDM_09105 PE=4 SV=1
4533.1	VLLSDVLNK	Uncharacterized protein OS=Trypanosoma cruzi Dm28c OX=1416333 GN=TCDM_09105 PE=4 SV=1
4533.1	INGNPSNPEDYmIEQK	Uncharacterized protein (Fragment) OS=Trypanosoma cruzi (strain CL Brener) OX=353153 GN=Tc00.1047053506215.19 PE=4 SV=1
4533.1	QGAGMWFGMGHFAmK	Uncharacterized protein (Fragment) OS=Trypanosoma cruzi (strain CL Brener) OX=353153 GN=Tc00.1047053508263.5 PE=4 SV=1
4533.1	QLYLNPSSSSSQLPSEQSGSLTNVR	Uncharacterized protein OS=Trypanosoma cruzi Dm28c OX=1416333 GN=TCDM_07052 PE=4 SV=1
4533.1	NGFLAGTPR	Uncharacterized protein OS=Trypanosoma cruzi OX=5693 GN=C3747_83g59 PE=4 SV=1
4533.1	EQHGEGEMPGWPGGK	Uncharacterized protein OS=Trypanosoma cruzi (strain CL Brener) OX=353153 GN=Tc00.1047053509857.50 PE=4 SV=1
4631	AAEHVFGLSEFIR	Uncharacterized protein OS=Trypanosoma cruzi Dm28c OX=1416333 GN=TCDM_08505 PE=4 SV=1
4631	CFHDADVVIGPHGSNLANAM	Uncharacterized protein OS=Trypanosoma cruzi marinkellei OX=85056 GN=MOQ_004338 PE=4 SV=1
4631	YHFYNRSYLTGEK	Uncharacterized protein OS=Trypanosoma cruzi OX=5693 GN=C3747_98g149 PE=4 SV=1
4631	QGDITMPSSLLEK	Putative copper-transporting ATPase-like protein OS=Trypanosoma cruzi OX=5693 GN=C4B63_19g252 PE=3 SV=1
4631	DNLWAPVVLAQVCANYGV	Epimerase domain-containing protein OS=Trypanosoma cruzi (strain CL Brener) OX=353153 GN=Tc00.1047053510349.10 PE=4 SV=1
4631	HSHSAIIVEGQHDFAVWDSSY	WD_REPEATS_REGION domain-containing protein OS=Trypanosoma cruzi marinkellei OX=85056 GN=MOQ_008246 PE=4 SV=1
4631	LLGGGDDGGEGVGIHGDFLSF	Putative DNA polymerase sigma OS=Trypanosoma cruzi OX=5693 GN=C3747_139g50 PE=4 SV=1
4631	VVDAADADLVGSL	Ubiquitin thioesterase OTU1 OS=Trypanosoma cruzi Dm28c OX=1416333 GN=TCDM_03456 PE=4 SV=1
4631	FITATVGDGDDK	Putative trans-sialidase, Group V OS=Trypanosoma cruzi OX=5693 GN=C4B63_1g546 PE=4 SV=1
4631	STSSVSASLSMETVTAPADGEH	Complement regulatory protein OS=Trypanosoma cruzi Dm28c OX=1416333 GN=TCDM_09678 PE=4 SV=1
4631	TEFINHFTLLK	Cytochrome b (Fragment) OS=Trypanosoma cruzi OX=5693 GN=cytb PE=4 SV=1
4631	LDETVLATSMAYWHTFV	Cyclin-Q OS=Trypanosoma cruzi OX=5693 GN=C3747_12g54 PE=3 SV=1
4631	TVYSVVVWYAEDHHWQELR	Dispersed gene family protein 1 (DGF-1) OS=Trypanosoma cruzi OX=5693 GN=C3747_3g921 PE=4 SV=1
4631	DIGADNGTVSAILNQAR	Uncharacterized protein OS=Trypanosoma cruzi OX=5693 GN=C3747_196g29 PE=4 SV=1
4631	WTGENLVPPAPCANLSGK	PINc domain-containing protein OS=Trypanosoma cruzi OX=5693 GN=C4B63_22g100 PE=4 SV=1
4631	SLSMMNFVTSVLHGDDPS	Inner arm dynein 5-1 OS=Trypanosoma cruzi OX=5693 GN=C3747_4g36 PE=4 SV=1
4631	VGSSVLLQ	Present in the outer mitochondrial membrane proteome 22 OS=Trypanosoma cruzi OX=5693 GN=C4B63_9g376 PE=4 SV=1
4631	GGYHEIMAAVTWTRPR	p-glycoprotein OS=Trypanosoma cruzi OX=5693 GN=TCPGP2 PE=4 SV=1
4631	AEAISGWTCASCAR	Lipase, putative OS=Trypanosoma cruzi (strain CL Brener) OX=353153 GN=Tc00.1047053510681.30 PE=4 SV=1
4631	QDDISQLVR	Nucleoside diphosphate kinase 3 OS=Trypanosoma cruzi OX=5693 GN=C3747_63g48 PE=4 SV=1
4631	ELLENALDAGSTFIQVLVR	Putative mismatch repair protein MLH1 OS=Trypanosoma cruzi OX=5693 GN=C4B63_32g14 PE=3 SV=1
4631	QTIEEQNAR	CCDC93_CC domain-containing protein OS=Trypanosoma cruzi (strain CL Brener) OX=353153 GN=Tc00.1047053511483.10 PE=3 SV=1
4631	NMGAFDISLDETPEAFLK	Uncharacterized protein OS=Trypanosoma cruzi marinkellei OX=85056 GN=MOQ_003357 PE=4 SV=1
4631	IIDSDSDSDDAQAVR	Uncharacterized protein OS=Trypanosoma cruzi marinkellei OX=85056 GN=MOQ_003202 PE=4 SV=1
4631	mQKPPPADPSWSDEEELDR	TPR_REGION domain-containing protein OS=Trypanosoma cruzi (strain CL Brener) OX=353153 GN=Tc00.1047053506941.260 PE=4 SV=1
4631	LILGTGLPQK	cAMP specific phosphodiesterase, putative (Fragment) OS=Trypanosoma cruzi marinkellei OX=85056 GN=MOQ_008341 PE=4 SV=1
4561	LCCCPSVFATNVEK	Mucin TcMUCII, putative OS=Trypanosoma cruzi marinkellei OX=85056 GN=MOQ_007776 PE=4 SV=1
4561	IAGLSPTVR	Putative kinetoplastid kinetochore protein 2 OS=Trypanosoma cruzi OX=5693 GN=C4B63_40g92 PE=4 SV=1
4561	AEQITALLR	Uncharacterized protein (Fragment) OS=Trypanosoma cruzi (strain CL Brener) OX=353153 GN=Tc00.1047053446067.9 PE=4 SV=1
4561	IEDNTMSSVNGVILFGDTTVR	Dispersed gene family protein 1 (DGF-1) OS=Trypanosoma cruzi OX=5693 GN=C4B63_3g819 PE=4 SV=1
4561	NEGPVAQPEFHPGLP	RRM domain-containing protein OS=Trypanosoma cruzi marinkellei OX=85056 GN=MOQ_002306 PE=4 SV=1
4561	NVTFSGGGMILTVLIGAMTGDVANATF	Dispersed gene family protein 1 (DGF-1), putative (Fragment) OS=Trypanosoma cruzi (strain CL Brener) OX=353153 GN=Tc00.1047053506623.60 PE=4 SV=1
4561	TCGNSLNGGSLIENVTK	Uncharacterized protein OS=Trypanosoma cruzi marinkellei OX=85056 GN=MOQ_001965 PE=4 SV=1
4561	IQAEVGQLTDVSR	Mucin-associated surface protein (MASP) OS=Trypanosoma cruzi OX=5693 GN=C4B63_50g132 PE=4 SV=1
4561	LSMAAIENAGIQIDVEEAAR	DNA-directed DNA polymerase OS=Trypanosoma cruzi OX=5693 GN=C3747_200g28 PE=3 SV=1
4561	EMPYVTSTEEVLQLVHSGLR	Kinesin heavy chain, putative (Fragment) OS=Trypanosoma cruzi (strain CL Brener) OX=353153 GN=Tc00.1047053503805.3 PE=3 SV=1
4561	FFHVNNTNLFVLMDGVSMFTEG	Putative MEKK-related kinase 1 OS=Trypanosoma cruzi OX=5693 GN=C3747_12g86 PE=4 SV=1
4561	IIVAFWDGR	Putative retrotransposon hot spot protein (RHS) OS=Trypanosoma cruzi OX=5693 GN=C3747_397g14 PE=4 SV=1
4561	IGVFTEGLK	Leishmanolysin-like peptidase OS=Trypanosoma cruzi Dm28c OX=1416333 GN=TCDM_10455 PE=3 SV=1
4561	YHFYNRSYLTGEK	Uncharacterized protein OS=Trypanosoma cruzi OX=5693 GN=C3747_98g149 PE=4 SV=1
4561	EIDMMANPVLK	Uncharacterized protein OS=Trypanosoma cruzi OX=5693 GN=C4B63_7g285 PE=4 SV=1
3432	VVHGSVIYMLVGMYNR	Trans-sialidase OS=Trypanosoma cruzi Dm28c OX=1416333 GN=TCDM_13166 PE=4 SV=1
3432	YHFYNRSYLTGEK	Uncharacterized protein OS=Trypanosoma cruzi OX=5693 GN=C3747_98g149 PE=4 SV=1
3432	QFNNLFFFTSWATYYMI	Uncharacterized protein OS=Trypanosoma cruzi OX=5693 GN=C4B63_8g37 PE=4 SV=1
3432	NDQWARPPR	SET domain-containing protein OS=Trypanosoma cruzi Dm28c OX=1416333 GN=TCDM_03643 PE=4 SV=1
3432	FLEPVEGWPELQVAIR	Importin N-terminal domain-containing protein OS=Trypanosoma cruzi OX=5693 GN=C4B63_20g226 PE=4 SV=1
3432	VLCGEASALILGDDEVA	Uncharacterized protein OS=Trypanosoma cruzi (strain CL Brener) OX=353153 GN=Tc00.1047053510647.20 PE=4 SV=1
3432	DALTMFYVSSVDVQLAHFR	Dynein heavy chain, putative OS=Trypanosoma cruzi marinkellei OX=85056 GN=MOQ_005088 PE=4 SV=1
3432	TEFINHFTLLK	Cytochrome b (Fragment) OS=Trypanosoma cruzi OX=5693 GN=cytb PE=4 SV=1
3432	IFETILEMVYGLVLDS	UDENN domain-containing protein OS=Trypanosoma cruzi OX=5693 GN=C3747_1g651 PE=3 SV=1
3432	MDHTVSFEFNCIYALVGIR	WD_REPEATS_REGION domain-containing protein (Fragment) OS=Trypanosoma cruzi (strain CL Brener) OX=353153 GN=Tc00.1047053509939.19 PE=4 SV=1
3432	NNSLDETVVQ	Uncharacterized protein OS=Trypanosoma cruzi (strain CL Brener) OX=353153 GN=Tc00.1047053506009.40 PE=4 SV=1
3432	AEQITALLR	Uncharacterized protein (Fragment) OS=Trypanosoma cruzi (strain CL Brener) OX=353153 GN=Tc00.1047053446067.9 PE=4 SV=1
3432	MVTSMEQASVVFLFKCQM	Uncharacterized protein (Fragment) OS=Trypanosoma cruzi (strain CL Brener) OX=353153 GN=Tc00.1047053509891.10 PE=4 SV=1
3432	GSGAVMGDGTIVFPMQAKNK	Putative trans-sialidase OS=Trypanosoma cruzi OX=5693 GN=C3747_597g15 PE=4 SV=1
3432	EAVTGEVVLATTPGAGR	Uncharacterized protein OS=Trypanosoma cruzi (strain CL Brener) OX=353153 GN=Tc00.1047053508139.110 PE=4 SV=1
3432	YLGLNVGSGSTEISTADASIFGTGLLK	Trans-sialidase, putative OS=Trypanosoma cruzi (strain CL Brener) OX=353153 GN=Tc00.1047053506537.200 PE=4 SV=1
3432	STmESPSTTSR	Uncharacterized protein OS=Trypanosoma cruzi OX=5693 GN=C3747_322g12 PE=4 SV=1
3432	STmESPSTTSR	Uncharacterized protein OS=Trypanosoma cruzi OX=5693 GN=C3747_322g12 PE=4 SV=1
3432	AVGmIAAAATR	Putative nitrilase OS=Trypanosoma cruzi OX=5693 GN=C3747_115g97 PE=4 SV=1
3432	cLLAGLAEQRVGSSLVK	Telomerase reverse transcriptase OS=Trypanosoma cruzi (strain CL Brener) OX=353153 GN=Tc00.1047053510719.200 PE=3 SV=1
3432	DVAKmIESR	Putative SLACS reverse transcriptase OS=Trypanosoma cruzi OX=5693 GN=C3747_540g22 PE=4 SV=1
3432	GILEGESER	Uncharacterized protein OS=Trypanosoma cruzi OX=5693 GN=C3747_95g99 PE=4 SV=1
3432	EMLGFVVAEQIITVGFYcR	Uncharacterized protein OS=Trypanosoma cruzi marinkellei OX=85056 GN=MOQ_004368 PE=4 SV=1
3432	LcSSISmWLNKLGEK	Uncharacterized protein OS=Trypanosoma cruzi (strain CL Brener) OX=353153 GN=Tc00.1047053508355.230 PE=4 SV=1
3432	GSHLAGPSTR	Uncharacterized protein OS=Trypanosoma cruzi OX=5693 GN=C3747_36g160 PE=4 SV=1
3432	FLGNVQSAWQSLLELRPDEATLR	Uncharacterized protein OS=Trypanosoma cruzi Dm28c OX=1416333 GN=TCDM_13400 PE=4 SV=1
3432	GNAVTRPVQYFMHILSVAR	Dispersed gene family protein 1 (DGF-1), putative OS=Trypanosoma cruzi marinkellei OX=85056 GN=MOQ_001747 PE=4 SV=1
3432	WSPAVIPQHIQEccK	Uncharacterized protein OS=Trypanosoma cruzi Dm28c OX=1416333 GN=TCDM_09776 PE=4 SV=1
3432	LGADIAAQLR	Triosephosphate isomerase OS=Trypanosoma cruzi (strain CL Brener) OX=353153 GN=Tc00.1047053508647.200 PE=3 SV=1
3432	TGTLTTDMmSVmEIFTLGLDGNPR	Calcium-transporting ATPase OS=Trypanosoma cruzi OX=5693 GN=sca1 PE=3 SV=1
3432	GDVmILASSNVAQEMLDPALIRPGR	Putative ATP-dependent zinc metallopeptidase OS=Trypanosoma cruzi OX=5693 GN=C3747_81g19 PE=3 SV=1
4296	CPVEEGGANFSVGQR	Multidrug resistance protein E, putative (Fragment) OS=Trypanosoma cruzi (strain CL Brener) OX=353153 GN=Tc00.1047053457101.30 PE=4 SV=1
4296	TDALEFLVDLAAVIGYR	Uncharacterized protein OS=Trypanosoma cruzi OX=5693 GN=C4B63_28g147 PE=4 SV=1
4296	NDQWARPPR	SET domain-containing protein OS=Trypanosoma cruzi Dm28c OX=1416333 GN=TCDM_03643 PE=4 SV=1
4296	HAFGVPSYQYSIYNIADPLCSLF	Putative zinc transporter OS=Trypanosoma cruzi OX=5693 GN=C3747_195g33 PE=4 SV=1
4296	LLSFYSIIASR	Phosphatidylinositol:ceramide inositolphosphotransferase OS=Trypanosoma cruzi (strain CL Brener) OX=353153 GN=Tc00.1047053506885.124 PE=3 SV=1
4296	THQLILQMNTNEWYVYFDGMQVYDGYYMGSLFDE	Trans-sialidase, putative OS=Trypanosoma cruzi marinkellei OX=85056 GN=MOQ_004199 PE=4 SV=1
4296	CMEVHNECVTDLAALLLLQQR	Putative kinesin OS=Trypanosoma cruzi OX=5693 GN=C4B63_27g187 PE=3 SV=1
4296	QGILQTYVK	Puromycin-sensitive aminopeptidase-like protein, putative OS=Trypanosoma cruzi (strain CL Brener) OX=353153 GN=Tc00.1047053506529.90 PE=4 SV=1
4296	FGGMDCPDSVLAR	Uncharacterized protein OS=Trypanosoma cruzi OX=5693 GN=C4B63_122g11 PE=4 SV=1
4296	QEETTEQEPEK	Uncharacterized protein OS=Trypanosoma cruzi marinkellei OX=85056 GN=MOQ_000438 PE=4 SV=1
4296	EADIVFLPYNYVFDL	DNA helicase OS=Trypanosoma cruzi OX=5693 GN=C3747_14g44 PE=4 SV=1
4296	PCELFSHLQK	Uncharacterized protein OS=Trypanosoma cruzi OX=5693 GN=C3747_9g186 PE=4 SV=1
4296	HHITQCPR	CCHC-type domain-containing protein OS=Trypanosoma cruzi Dm28c OX=1416333 GN=TCDM_07170 PE=4 SV=1
4296	INIADFIR	TSNAXIP1_N domain-containing protein OS=Trypanosoma cruzi OX=5693 GN=C4B63_18g284 PE=4 SV=1
4296	VAGGVSAPTAK	Uncharacterized protein (Fragment) OS=Trypanosoma cruzi (strain CL Brener) OX=353153 GN=Tc00.1047053506693.50 PE=4 SV=1
4296	EESPDDEEEEAAYDLS	Uncharacterized protein OS=Trypanosoma cruzi OX=5693 GN=C3747_66g87 PE=4 SV=1
4296	NNLGVAVPEDcEYFTR	Histone deacetylase, putative OS=Trypanosoma cruzi marinkellei OX=85056 GN=MOQ_002797 PE=4 SV=1
4296	DAVQMNcELR	Uncharacterized protein OS=Trypanosoma cruzi marinkellei OX=85056 GN=MOQ_004325 PE=4 SV=1
4296	LLGTTVEQILNcGPHASTAAK	Uncharacterized protein OS=Trypanosoma cruzi OX=5693 GN=C3747_11g498 PE=4 SV=1
4296	MQQPGEAELIDSLNLNAPTNEFAGEQVEMQSDDSQDAFK	D-alanyl-glycyl endopeptidase-like protein OS=Trypanosoma cruzi marinkellei OX=85056 GN=MOQ_009619 PE=4 SV=1
4296	EmSSSPSVVR	Uncharacterized protein OS=Trypanosoma cruzi (strain CL Brener) OX=353153 GN=Tc00.1047053505229.20 PE=4 SV=1
4533.2	IHAHLLTSLPNEHNDFK	Uncharacterized protein OS=Trypanosoma cruzi OX=5693 GN=C3747_211g38 PE=4 SV=1
4533.2	AGAFVGSEK	Putative acyl-CoA binding protein OS=Trypanosoma cruzi OX=5693 GN=C3747_46g36 PE=4 SV=1
4533.2	MEVVTSDGMMPSLIGQM	Myosin heavy chain, putative OS=Trypanosoma cruzi marinkellei OX=85056 GN=MOQ_000845 PE=3 SV=1
4533.2	AVSTVTTSPAG	Putative trans-sialidase, Group V OS=Trypanosoma cruzi OX=5693 GN=C4B63_33g308 PE=4 SV=1
4533.2	YHFYNRSYLTGEK	Uncharacterized protein OS=Trypanosoma cruzi OX=5693 GN=C3747_98g149 PE=4 SV=1
4533.2	QSYAATQIQ	Uncharacterized protein OS=Trypanosoma cruzi OX=5693 GN=C3747_125g44 PE=4 SV=1
4533.2	REVGATLDEIGR	Uncharacterized protein OS=Trypanosoma cruzi OX=5693 GN=C3747_261g47 PE=4 SV=1
4533.2	EVGAVLLMWMMSPTVVFT	GPI mannosyltransferase 2 OS=Trypanosoma cruzi OX=5693 GN=C3747_2g623 PE=3 SV=1
4533.2	PSSFSIDLEMGTIAR	FAD:protein FMN transferase OS=Trypanosoma cruzi OX=5693 GN=C4B63_3g550 PE=4 SV=1
4533.2	DYAVAFHSTVSLADGSMLLAK	Dispersed gene family protein 1 (DGF-1) OS=Trypanosoma cruzi OX=5693 GN=C3747_59g50 PE=4 SV=1
4533.2	AFPSFPGGEVISGETR	Uncharacterized protein OS=Trypanosoma cruzi marinkellei OX=85056 GN=MOQ_004124 PE=4 SV=1
4533.2	HTYDGDGDDDENFLQVTMATTTMGNYEVMK	Uncharacterized protein OS=Trypanosoma cruzi OX=5693 GN=C3747_45g203 PE=4 SV=1
4533.2	DLMFEMPAGVDSELDVLETFSTAAR	IPPc domain-containing protein OS=Trypanosoma cruzi (strain CL Brener) OX=353153 GN=Tc00.1047053506435.90 PE=4 SV=1
4533.2	GYSTITEGIDTASGVAGEQIR	WD_REPEATS_REGION domain-containing protein OS=Trypanosoma cruzi OX=5693 GN=C3747_15g192 PE=4 SV=1
4533.2	GSTPLLGAGLGDGHGK	Trans-sialidase, putative OS=Trypanosoma cruzi (strain CL Brener) OX=353153 GN=Tc00.1047053503403.20 PE=4 SV=1
4533.2	IGVFTEGLK	Leishmanolysin-like peptidase OS=Trypanosoma cruzi Dm28c OX=1416333 GN=TCDM_10455 PE=3 SV=1
4533.2	HFASTSGWGMIAVSFPK	Putative retrotransposon hot spot protein (RHS) OS=Trypanosoma cruzi OX=5693 GN=C3747_482g12 PE=4 SV=1
4533.2	EEEEEKAGSTTKEQK	Mucin-associated surface protein (MASP), putative OS=Trypanosoma cruzi marinkellei OX=85056 GN=MOQ_006864 PE=4 SV=1
4533.2	GDTPIHLMGATMNDNK	Trans-sialidase, putative OS=Trypanosoma cruzi (strain CL Brener) OX=353153 GN=Tc00.1047053509097.20 PE=4 SV=1
4533.2	EMLGFVVAEQIITVGFYcR	Uncharacterized protein OS=Trypanosoma cruzi marinkellei OX=85056 GN=MOQ_004368 PE=4 SV=1
4533.2	TTVHLVAHTHDDmGWLK	Alpha-mannosidase OS=Trypanosoma cruzi marinkellei OX=85056 GN=MOQ_003367 PE=3 SV=1
327	MLEETNNMNTQGNPLLVDW	Uncharacterized protein OS=Trypanosoma cruzi OX=5693 GN=C3747_70g134 PE=4 SV=1
327	FMSTHEEQLEHSQ	Putative DNA repair protein OS=Trypanosoma cruzi OX=5693 GN=C3747_42g41 PE=4 SV=1
327	GEGNmNADWADAGGGFR	Phosphodiesterase OS=Trypanosoma cruzi OX=5693 GN=PDE4 PE=3 SV=1
327	LVWLYVmAVWLYVcmYGcMLcGcMYVWL	Putative repeat protein OS=Trypanosoma cruzi OX=5693 GN=C3747_435g16 PE=4 SV=1
582	LLQLLMTLMYTTHK	Uncharacterized protein OS=Trypanosoma cruzi OX=5693 GN=C3747_102g63 PE=4 SV=1
582	LLDDSPLSR	Uncharacterized protein OS=Trypanosoma cruzi marinkellei OX=85056 GN=MOQ_004812 PE=4 SV=1
582	SWTALMPELmNHTTWFSK	Expression site-associated gene (ESAG-like) protein (Fragment) OS=Trypanosoma cruzi marinkellei OX=85056 GN=MOQ_010297 PE=4 SV=1
587	KPQTNWMEVPFEHR	Uncharacterized protein OS=Trypanosoma cruzi marinkellei OX=85056 GN=MOQ_005071 PE=4 SV=1
587	AGGGGGGVAAEK	Uncharacterized protein OS=Trypanosoma cruzi OX=5693 GN=C3747_240g56 PE=4 SV=1
587	SVYMLLGNYSR	Trans-sialidase, putative OS=Trypanosoma cruzi (strain CL Brener) OX=353153 GN=Tc00.1047053506341.50 PE=4 SV=1
587	RDEFLFDGAQIR	Putative dynein heavy chain OS=Trypanosoma cruzi OX=5693 GN=C4B63_175g20 PE=4 SV=1
587	QQAGAQSPSCPR	Uncharacterized protein OS=Trypanosoma cruzi marinkellei OX=85056 GN=MOQ_003981 PE=4 SV=1
587	ETPEEEPLQVK	Mucin-associated surface protein (MASP) OS=Trypanosoma cruzi OX=5693 GN=C4B63_67g24 PE=4 SV=1
587	WmLQVTSTTK	ANK_REP_REGION domain-containing protein OS=Trypanosoma cruzi marinkellei OX=85056 GN=MOQ_002932 PE=4 SV=1
1117.1	GDDEDDDDDDDEEEA	Putative nucleosome assembly protein-like protein OS=Trypanosoma cruzi OX=5693 GN=C4B63_26g252 PE=3 SV=1
1117.1	GYAYRDTEMENVVMDICYNMGMGAQFGGKY	Fumarate hydratase OS=Trypanosoma cruzi (strain CL Brener) OX=353153 GN=Tc00.1047053509879.40 PE=3 SV=1
1117.1	QQAGAQSPSCPR	Uncharacterized protein OS=Trypanosoma cruzi marinkellei OX=85056 GN=MOQ_003981 PE=4 SV=1
1117.1	VQWACAPHVMRLAILADVWH	Uncharacterized protein OS=Trypanosoma cruzi OX=5693 GN=C3747_137g82 PE=4 SV=1
1117.1	GEDGSNNAVLEK	Mucin-associated surface protein (MASP), putative OS=Trypanosoma cruzi (strain CL Brener) OX=353153 GN=Tc00.1047053508305.20 PE=4 SV=1
1117.2	SPSREEEKSLEAASTTI	Uncharacterized protein OS=Trypanosoma cruzi Dm28c OX=1416333 GN=TCDM_03563 PE=4 SV=1
1117.2	TTCFPADMPPASCAHLMRNLSYSCVAW	Uncharacterized protein OS=Trypanosoma cruzi marinkellei OX=85056 GN=MOQ_001575 PE=4 SV=1
1117.2	GTQMALYSWTR	Putative Reverse transcriptase (RNA-dependent DNA polymerase)/RNase H OS=Trypanosoma cruzi OX=5693 GN=C3747_110g11 PE=4 SV=1
1117.2	GEDGSNNAVLEK	Mucin-associated surface protein (MASP), putative OS=Trypanosoma cruzi (strain CL Brener) OX=353153 GN=Tc00.1047053508305.20 PE=4 SV=1
1117.2	VQWACAPHVMRLAILADVWH	Uncharacterized protein OS=Trypanosoma cruzi OX=5693 GN=C3747_137g82 PE=4 SV=1
1117.2	LGGVSGMLHCTGVVMAPR	Putative retrotransposon hot spot (RHS) protein OS=Trypanosoma cruzi OX=5693 GN=C3747_22g161 PE=4 SV=1
1117.2	GVFFNGEIQAK	Uncharacterized protein OS=Trypanosoma cruzi OX=5693 GN=C3747_24g160 PE=4 SV=1
1117.2	EAPVEQAASQQSR	Putative trans-sialidase, Group V OS=Trypanosoma cruzi OX=5693 GN=C4B63_3g567 PE=4 SV=1
1117.2	NSTTIDGAGSGGNTDQTAK	Mucin-associated surface protein (MASP), putative (Fragment) OS=Trypanosoma cruzi marinkellei OX=85056 GN=MOQ_007770 PE=4 SV=1
1117.2	QQAGAQSPSCPR	Uncharacterized protein OS=Trypanosoma cruzi marinkellei OX=85056 GN=MOQ_003981 PE=4 SV=1
1117.2	SQHNmAEPYEcSDSGVVcIccDAPR	Uncharacterized protein OS=Trypanosoma cruzi (strain CL Brener) OX=353153 GN=Tc00.1047053509543.40 PE=4 SV=1
1117.2	VHNLSLNTPK	Putative dynein heavy chain OS=Trypanosoma cruzi OX=5693 GN=C3747_73g49 PE=4 SV=1
1117.2	ALTAETVDAK	Uncharacterized protein OS=Trypanosoma cruzi marinkellei OX=85056 GN=MOQ_001241 PE=4 SV=1
1117.2	GMFDYVTPVDVFDR	Thiolase_N domain-containing protein (Fragment) OS=Trypanosoma cruzi OX=5693 PE=4 SV=1
1117.2	GGAGGGGQSGQLGALK	Mucin-associated surface protein (MASP) OS=Trypanosoma cruzi Dm28c OX=1416333 GN=TCDM_12216 PE=4 SV=1

## Sheet: Table B
Quantification of TS and MASP Patient Dot Blots
Patient Sample	Blot 1 TS	Blot 1 TS	Blot 2 TS	Blot 2 TS	Blot 1 MASP	Blot 1 MASP	Blot 2 MASP	Blot 2 MASP	Average TS	Average MASP		Gold Standard	Test TS Cut-Point = 1310	Test MASP Cut-Point = 1307	Test TS and MASP Together		Test TS Cut-Point = 1310	True Positive Sample	True Negative Sample				Test MASP Cut-Point = 1307	True Positive Sample	True Negative Sample				Test MASP Cut-Point = 1307	True Positive Sample	True Negative Sample
4900	1544.58	1172.82	1904.06	1925.99	1858.43	4243.38	4083.26	4085.65	1636.86	3567.68		Pos	Pos	Pos	Pos		Positive Test	14	5	0.736842	PPV		Positive Test	15	2	0.882353	PPV		Positive Test	14	1	0.933333	PPV
4683	1520.26	1541.94	3742.43	3484.94	2137.53	2343.82	1865.13	1674.77	2572.39	2005.31		Pos	Pos	Pos	Pos		Negative Test	2	14	0.875	NPV		Negative Test	1	17	0.944444	NPV		Negative Test	2	18	0.9	NPV
4533.2	1632.16	1751.06	3610.11	2853.36	1324.58	1408.55	1409.52	1384.43	2461.67	1381.77		Pos	Pos	Pos	Pos			0.875	0.736842					0.9375	0.894737					0.875	0.947368
3432	4001.01	3920.89	4449.35	4241.65	2059.77	2054.65	1473.23	1604.77	4153.23	1798.11		Pos	Pos	Pos	Pos			Sensitivity	Specificity					Sensitivity	Specificity					Sensitivity	Specificity
3236	1245.21	1913.23	4294.6	4106.77	2533.72	3494.5	3093.72	2744.43	2889.95	2966.59		Pos	Pos	Pos	Pos
4229	1545.87	1426.75	2561.36	2482.41	1490.48	1463.11	1685.01	1520.94	2004.1	1539.89		Pos	Pos	Pos	Pos
3103	1662.6	1193.43	3862.72	3801.43	1814.06	2024.41	2504.43	2147.6	2630.04	2122.62		Pos	Pos	Pos	Pos
4285	1899.18	1924.28	3639.18	3410.67	3107.48	3003.94	3453.89	3868.06	2718.33	3358.34		Pos	Pos	Pos	Pos
1559	1034.16	1084.21	1248.18	1107.41	1436.48	1081.04	1542.79	1549.67	1118.49	1402.49		Pos	Neg	Pos	Neg
6963	1082.53	1121.23	1861.38	1866.96	1456.5	1499.89	2011.65	2391.26	1483.02	1839.82		Pos	Pos	Pos	Pos
1806	1207.16	1240.21	6167.72	2835.3	3042.87	2423.94	4590.77	3841.13	2862.6	3474.68		Pos	Pos	Pos	Pos
2619	1050.46		1938.48	1821.53	1548.6	1473.65	1494.48	1446.53	1603.49	1490.81		Pos	Pos	Pos	Pos
6765	1258.28		1310.43	1402.43	1476.31	1361.26	1410.7	1253.65	1323.71	1375.48		Pos	Pos	Pos	Pos
6760	1294.92	1063.77	1323.18	1370.06	1101.99	1013.04	1263.96	1085.18	1262.98	1116.04		Pos	Neg	Neg	Neg
3565	3232.28		1035.94	1012.23	1434.33	1436.91	1306.43	1093.7	1760.15	1317.84		Pos	Pos	Pos	Pos
4377	3312.63	1355.7	1027.65	1219.99	1198.16	873.477	2715.82	2497.01	1728.99	1821.12		Pos	Pos	Pos	Pos
2718	2858.11	1790.16	3576.13	2373.72	1284.18	1189.41	1102.23	1291.38	2649.53	1216.8		Neg	Pos	Neg	Neg
5819	913.627	705.284	1087.36	1212.6	1285.6	1245.77	1398.34	1258.77	979.716	1297.12		Neg	Neg	Neg	Neg
5370	1150.58	833.335	1203.7	727.598	917.335	1066.6	1291.06	1101.23	978.802	1094.06		Neg	Neg	Neg	Neg
4625	1015.04	555.385	886.062	827.749	1067.41	938.406	979.355	1081.31	821.06	1016.62		Neg	Neg	Neg	Neg
5476	620.385	656.506	1176.94	1260.7	1015.82	954.991	1069.18	140.071	928.633	795.016		Neg	Neg	Neg	Neg
3084	1390.16	1385.06	1334.41	1075.84	1292.18	630.092	915.163	791.527	1296.37	907.241		Neg	Neg	Neg	Neg
5275	389.213	395.263	1334.41	1075.84	908.062	1009.77	1050.82	1070.58	798.681	1009.81		Neg	Neg	Neg	Neg
3159	1069.7	1067.16	992.456	1230.89	272.849	802.284	610.213	654.113	1090.05	584.865		Neg	Neg	Neg	Neg
4547	611.071	1082.31	1402.04	1416.36	1308.26	1224.7	1491.51	1250.85	1127.95	1318.83		Neg	Neg	Pos	Neg
4603	1339.28	1551.16	1232.09	727.749	1040.85	1341.77	1080.18	834.87	1212.57	1074.42		Neg	Neg	Neg	Neg
2837	500.77	1250.7	1018.23	858.87	1288.48	1024.94	1057.16	818.113	907.143	1047.17		Neg	Neg	Neg	Neg
5306	995.284	929.698	943.163	1056.82	1155.48	1207.9	1398.68	1073.8	981.241	1208.97		Neg	Neg	Neg	Neg
4566	1095.77	1422.7	1281.89	889.234	1002.04	1003.36	853.991	757.799	1172.4	904.297		Neg	Neg	Neg	Neg
5433	1374.82	1366.26	1661.46	1697.58	1067.89	1077.01	1355.87	1291.53	1525.03	1198.08		Neg	Pos	Neg	Neg
2738	2032.77	2311.75	3898.63	3833.09	1341.53	1307.15	771.406	692.456	3019.06	1028.14		Neg	Pos	Neg	Neg
In-house 1	1434.92	1533.21	3939.7	4087.7	1373.23	1362.7	798.92	877.577	2748.88	1103.11		Neg	Pos	Neg	Neg
In-house 2	1244.34	1042.46	1392.53	1352.43	950.385	865.92	686.456	716.92	1257.94	804.92		Neg	Neg	Neg	Neg
In-house 3	1005.28	1078.48	1051.53	774.556	1093.96	872.113	967.213	877.527	977.461	952.704		Neg	Neg	Neg	Neg
in-house 4	1366.8	1552.7	1325.75	1556.28	1435.16	1463.6	1388.11	1371.36	1450.38	1414.56		Neg	Pos	Pos	Pos
